# Supplementary material for: A simple method for assigning genomic grade to individual breast tumours
Source: BMC Cancer. 2011 Jul 21;11:306. doi: 10.1186/1471-2407-11-306 (PMC3150343; doi:10.1186/1471-2407-11-306)
Supplement: Additional file 2 — Expression grade.txt. An R script for calculation of the simplified expression-based grade. [file 1471-2407-11-306-S2.TXT]

# the following defines a vector of 91 HGU-133A probe sets used for simplified grading

u133a<-c("202954_at","222077_s_at","201088_at","203554_x_at","218355_at","210052_s_at","202580_x_at","204092_s_at","218755_at","201584_s_at",
"204825_at","202095_s_at","201710_at","211762_s_at","209680_s_at","209408_at","202870_s_at","38158_at","202107_s_at","204767_s_at",
"203046_s_at","210559_s_at","221520_s_at","214710_s_at","210821_x_at","218726_at","201475_x_at","204033_at","202705_at","204649_at",  
"209836_x_at","203276_at","203755_at","203214_x_at","212949_at","219510_at","204026_s_at","203432_at","204768_s_at","209773_s_at",
"214431_at","218883_s_at","205733_at","222039_at","214096_s_at","211072_x_at","202779_s_at","218447_at","213911_s_at","212141_at",
"221591_s_at","209251_x_at","217835_x_at","201890_at","213671_s_at","218009_s_at","207828_s_at","204695_at","212021_s_at","201090_x_at",
"218039_at","204603_at","222036_s_at","204252_at","201524_x_at","204817_at","221436_s_at","201195_s_at","208696_at","218556_at",  
"211058_x_at","212723_at","203022_at","210334_x_at","203744_at","213103_at","204703_at","218346_s_at","218471_s_at","205898_at",  
"204072_s_at","219455_at","217889_s_at","219238_at","216264_s_at","221562_s_at","216520_s_at","220141_at","218483_s_at","221771_s_at",
"220917_s_at")

# for other than HGU-133A platforms, a corresponding vector of Entrez Gene identifiers is utilized

entrezgene<-c("11065","29127","3838","9232","24137","22974","2305","6790","10112","10212","9833","332","4605","3838","3833","11004", 
"991","9700","4171","2237","8914","983","55143","891","1058","55355","4141","9319","9133","10024","552900","4001",
"701","983","23397","10721","11130","7112","2237","6241","8833","79682","641","146909","56901","10376","27338","56942", 
"3015","4173","54478","84790","55969","6241","4141","9055","1063","993","4288","10376","51203","9156","4173","1017",  
"7334","9700","83461","8140","22948","29095","10376","23210","10535","332","3149","90627","8100","27244","582","1524",  
"10129","79846","79901","55650","3913","23410","7178","79864","56912","54737","57728")

# a vector of 1 and -1 describes which genes are upregulated in grade 3 and grade 1 tumours, respectively

weights<-c(rep(1,75),rep(-1,16))

# this function executes the simplified grading, involving calculation of average rank for the genes
# upregulated grade 3 and grade 1 tumours, respectively, and subsequently determining expression
# -based grade by considering the highest average rank

rankclass<-function(arraydata,rows,annotation){

	if(annotation == "u133a"){signature<-u133a}
	if(annotation == "entrezgene"){signature<-entrezgene}
	
	use<-signature %in% rows
	signature<-signature[use]
	weights<-weights[use]

	upgenes1<-signature[weights==-1]
	upgenes3<-signature[weights==1]

	rc<-function(expvec,rows,upgenes1,upgenes3){
		
		rank_expvec<-rank(expvec)
		GGLrank<-mean(rank_expvec[rows %in% upgenes1])
		GGHrank<-mean(rank_expvec[rows %in% upgenes3])
		GGR<-1
		if(GGHrank > GGLrank){GGR<-3}
		GGR
		}

	if(is.vector(arraydata)){G<-rc(arraydata,rows,upgenes1,upgenes3)}
	if(is.array(arraydata)){G<-apply(arraydata,2,function(x) rc(x,rows,upgenes1,upgenes3))}
	G
	}
